# Supplementary material for: Compound K Promotes Megakaryocytic Differentiation by NLRP3 Inflammasome Activation
Source: Biomolecules. 2024 Oct 4;14(10):1257. doi: 10.3390/biom14101257 (PMC11506438; doi:10.3390/biom14101257)
Supplement: Supplementary file 1 [file biomolecules-14-01257-s001.zip]

Archive with 21 entries (21 files):
- biomolecules-3208894-supplementary.pdf
- Original Images/K562 cells a--Actin(1).png
- Original Images/K562 cells a--Actin(2).png
- Original Images/K562 cells Caspase-1.png
- Original Images/K562 cells CD42a.png
- Original Images/K562 cells CD61.png
- Original Images/K562 cells Egr-1.png
- Original Images/K562 cells ERK.png
- Original Images/K562 cells Lamin B1.png
- Original Images/K562 cells NLRP3.png
- Original Images/K562 cells p-ERK.png
- Original Images/Meg01 cells a--Actin(1).png
- Original Images/Meg01 cells a--Actin(2).png
- Original Images/Meg01 cells Caspase-1.png
- Original Images/Meg01 cells CD42a.png
- Original Images/Meg01 cells CD61.png
- Original Images/Meg01 cells Egr-1.png
- Original Images/Meg01 cells ERK.png
- Original Images/Meg01 cells Lamin B1.png
- Original Images/Meg01 cells NLRP3.png
- Original Images/Meg01 cells p-ERK.png
